# Supplementary material for: Detection of Cathelicidin-1 and Cathelicidin-2 Biomolecules in the Milk of Goats and Their Use as Biomarkers for the Diagnosis of Mastitis
Source: Animals (Basel). 2025 Aug 6;15(15):2301. doi: 10.3390/ani15152301 (PMC12345514; doi:10.3390/ani15152301)
Supplement: Supplementary file 1 [file animals-15-02301-s001.zip]

Archive with 1 entries (1 files):
- animals-3704901-supplementary material.pdf
